# Supplementary material for: Low-Dose Oral Iron Replacement Therapy Is Effective for Many Japanese Hemodialysis Patients: A Retrospective Observational Study
Source: Nutrients. 2022 Dec 27;15(1):125. doi: 10.3390/nu15010125 (PMC9824721; doi:10.3390/nu15010125)
Supplement: Supplementary file 1 [file nutrients-15-00125-s001.zip]

Archive with 1 entries (1 files):
- nutrients-2099520-supplementary.pdf
